# Supplementary material for: Ultra-Sensitive Determination of Cadmium in Food and Water by Flame-AAS after a New Polyvinyl Benzyl Xanthate as an Adsorbent Based Vortex Assisted Dispersive Solid-Phase Microextraction: Multivariate Optimization
Source: Foods. 2023 Sep 28;12(19):3620. doi: 10.3390/foods12193620 (PMC10572459; doi:10.3390/foods12193620)
Supplement: Supplementary file 1 [file foods-12-03620-s001.zip]

Archive with 1 entries (1 files):
- foods-2578312-supplementary.pdf
